# Supplementary material for: The Role of Illness Perception and Self-Efficacy in Determining Quality of Life among Cancer Patients
Source: Clin Pract. 2024 Mar 19;14(2):498–507. doi: 10.3390/clinpract14020038 (PMC10961753; doi:10.3390/clinpract14020038)
Supplement: Supplementary file 1 [file clinpract-14-00038-s001.zip]

Archive with 1 entries (1 files):
- clinpract-2884031-supplementary.pdf
